# Supplementary material for: Influence of Synthesis Conditions on the Properties of Zinc Oxide Obtained in the Presence of Nonionic Structure-Forming Compounds
Source: Nanomaterials (Basel). 2023 Sep 11;13(18):2537. doi: 10.3390/nano13182537 (PMC10536475; doi:10.3390/nano13182537)
Supplement: Supplementary file 1 [file nanomaterials-13-02537-s001.zip]

Archive with 1 entries (1 files):
- nanomaterials-2568018-supplementary.pdf
